# Supplementary material for: Bacterial Microcompartment-Dependent 1,2-Propanediol Utilization Stimulates Anaerobic Growth of Listeria monocytogenes EGDe
Source: Front Microbiol. 2019 Nov 15;10:2660. doi: 10.3389/fmicb.2019.02660 (PMC6873790; doi:10.3389/fmicb.2019.02660)
Supplement: Supplementary file 1 [file Table_1.xlsx]

## Sheet: SI Table1
name	sequences
RpoB_F	GCGAACATGCAACGTCAAGCAGTA
RpoB_R	ATGTTTGGCAGTTACAGCAGCACC
PduS_F	GCGGCATTCCACTAATGGTT
PduS_R	TGCCGCTGCTAAACAAACTT
PduT_F	GCGGTCGATACGATGCTAAA
PduT_R	TCAGACACACGTGGAATCAC
PduU_F	TTAATCGCCAATCCGAACCG
PduU_R	AAAGCCAATTCGTACGTCACC
PduA_F	CCGCTGACGCTATGGTTAAA
PduA_R	ATCAGTATGCGGACGAGGAA
PduB_F	GTGAAACGCGCAGTAGAAGT
PduB_R	GCTGGAGCACCAACCATAAG
PduD_F	CGTTGTCCGTGTATTCCGTT
PduD_R	TAGTGGTGCTTGCGGGAATA
PduQ_F	TGAGGCAGGCAAAATCCAAC
PduQ_R	TGTAATAACGGTTGCGGCTG
PduW_F	ACGAGCAATCAATGACCACG
PduW_R	CAGTGGTGCAAGGTTTGTCA
PduL_F	GTGACCTATCTCAACCGGGT
PduL_R	GTCTCCACTTTCGCGAACTG

## Sheet: SI Table2
Protein IDs	Majority protein IDs	Gene	Protein	-Log Student's T-test p-value Pos_Neg			Log Protein abundance ratio (Pos/Neg)
			Pdu and selected stress defence/damage repair proteins highlighted	change fold ≤ 2	change fold > 2
Q8Y773	Q8Y773	mntH	Divalent metal cation transporter MntH		1.41206
Q8Y7V9	Q8Y7V9	Lmo1160 PduL	Phosphate propanoyltransferase		1.16381
Q8Y7V8	Q8Y7V8	lmo1161 EutJ	Lmo1161 protein		1.01372
Q8Y7W3	Q8Y7W3	Lmo1156 PduG	Lmo1156 protein		0.982608
Q8Y7W1	Q8Y7W1	Lmo1158 PduK	Lmo1158 protein		0.974251
Q8Y4R5	Q8Y4R5	lmo2369	Lmo2369 protein general stress protein 13		0.928638
Q8Y8R6	Q8Y8R6	nifJ	Pyruvate-flavodoxin oxidoreductase		0.872552
Q8Y7V1	Q8Y7V1	ackA2	Acetate kinase 2		0.854615
Q8Y3M5	Q8Y3M5	mnmG	tRNA uridine 5-carboxymethylaminomethyl modification enzyme MnmG		0.84464
Q8Y7V5	Q8Y7V5	Lmo1164 PduO	Hyghly similar to Salmonella enterica PduO protein		0.826182
Q8Y7V3	Q8Y7V3	Lmo1166 PduQ	Lmo1166 protein		0.79635
P0DJL9	P0DJL9	dat	D-alanine aminotransferase		0.782444
Q8Y7W7	Q8Y7W7	Lmo1152 PduB	Lmo1152 protein		0.774747
Q8Y7W8	Q8Y7W8	Lmo1151 PduA	Lmo1151 protein		0.762
Q8Y7P0	Q8Y7P0	uvrC	UvrABC system protein C		0.756868
Q8Y7V4	Q8Y7V4	Lmo1165 PduP	Lmo1165 protein		0.750944
Q8Y653	Q8Y653	mntA	Manganese-binding lipoprotein MntA		0.74146
Q7AP63	Q7AP63	lmo1467	Lmo1467 protein		0.735934
P66144	P66144	rpmB	50S ribosomal protein L28		0.711362
Q8Y8T0	Q8Y8T0	lmo0814	Lmo0814 protein		0.70713
Q8Y9H5	Q8Y9H5	lmo0553	Lmo0553 protein		0.696486
Q8Y7N3	Q8Y7N3	lmo1241	Lmo1241 protein		0.66731
Q8Y7I9	Q8Y7I9	luxS	S-ribosylhomocysteine lyase		0.666169
Q8Y7W0	Q8Y7W0	Lmo1159 PduJ	Lmo1159 protein		0.65601
Q8Y746	Q8Y746	lmo1466	Lmo1466 protein		0.644209
Q8Y8K3	Q8Y8K3	lmo0898	Lmo0898 protein		0.612794
Q92F34	Q92F34	lmo0241	Lmo0241 protein		0.583139
Q8Y8P1	Q8Y8P1	ddl	D-alanine--D-alanine ligase		0.577792
Q8YAF6	Q8YAF6	lmo0170	Lmo0170 protein		0.568367
Q8Y6S4	Q8Y6S4	lmo1609	Lmo1609 protein		0.556458
P67288	P67288	lmo1306	UPF0154 protein lmo1306		0.554161
Q8Y6T8	Q8Y6T8	ezrA	Septation ring formation regulator EzrA		0.552096
Q8Y776	Q8Y776	murB	UDP-N-acetylenolpyruvoylglucosamine reductase		0.546774
Q8Y7W4	Q8Y7W4	Lmo1155 PduE	Lmo1155 protein		0.535549
Q8Y3Y6	Q8Y3Y6	tmk	Thymidylate kinase		0.516982
Q8Y7Q5	Q8Y7Q5	lmo1217	Lmo1217 protein		0.503266
Q8Y7X7	Q8Y7X7	Lmo1142 PduS	Lmo1142 protein		0.502383
Q8Y5W6	Q8Y5W6	cmk	Cytidylate kinase		0.501343
Q8Y7D2	Q8Y7D2	lmo1351	Lmo1351 protein		0.50126
Q7AP76	Q7AP76	gbuA	GbuA protein		0.495571
Q8Y8T3	Q8Y8T3	lmo0811	Lmo0811 protein		0.493961
Q7AP53	Q7AP53	lmo2193	Lmo2193 protein		0.490475
Q8Y826	Q8Y826	lmo1092	Nicotinate phosphoribosyltransferase		0.488169
Q8Y892	Q8Y892	lmo1022	Lmo1022 protein		0.484238
Q8Y637	Q8Y637	lmo1863	DegV domain-containing protein lmo1863		0.480303
Q8Y6I5	Q8Y6I5	lmo1699	Lmo1699 protein		0.475537
Q8YAT6	Q8YAT6	lmo0027	Lmo0027 protein		0.457877
Q8Y834	Q8Y834	lmo1084	dTDP-4-dehydrorhamn e reductase		0.456644
Q8Y7X6	Q8Y7X6	Lmo1143 PduT	Lmo1143 protein		0.443218
Q8Y564	Q8Y564	hemE	Uroporphyrinogen decarboxylase		0.443065
Q8Y6C9	Q8Y6C9	pcrA	ATP-dependent DNA helicase		0.437738
Q8Y7W6	Q8Y7W6	Lmo1153 PduC	Lmo1153 protein		0.436082
Q8Y782	Q8Y782	lmo1414	Lmo1414 protein		0.434776
Q8Y7D4	Q8Y7D4	gcvPA	Probable glycine dehydrogenase (decarboxylating) subunit 1		0.434766
Q92AJ3	Q92AJ3	lmo1815	Lmo1815 protein		0.428403
P53434	P53434	lmo1452	GTP cyclohydrolase 1 type 2 homolog		0.40691
Q8Y990	Q8Y990	fsa	Transaldolase		0.402747
Q8Y672	Q8Y672	gmk	Guanylate kinase		0.399747
Q8YAC3	Q8YAC3	cysK	Cysteine synthase		0.393581
Q8Y924	Q8Y924	lmo0718	Lmo0718 protein		0.377457
Q8Y5V9	Q8Y5V9	lmo1946	Lmo1946 protein		0.373803
Q8Y755	Q8Y755	cshB	DEAD-box ATP-dependent RNA helicase CshB		0.368608
Q8YAG3	Q8YAG3	lmo0163	Lmo0163 protein		0.365799
P65770	P65770	nadK2	NAD kinase 2		0.361958
Q8YA79	Q8YA79	lmo0280	Anaerobic ribonucleotide-triphosphate reductase-activating protein		0.361652
Q8Y7W5	Q8Y7W5	Lmo1154 PduD	Lmo1154 protein		0.360696
Q8Y4A5	Q8Y4A5	thrC	Threonine synthase		0.354189
Q8Y888	Q8Y888	lmo1029	Lmo1029 protein		0.349815
Q8Y5L7	Q8Y5L7	rsmH	ribosomal RNA small subunit methyltransferase H		0.349059
Q8Y606	Q8Y606	aspB	Aminotransferase		0.341558
Q93Q55	Q93Q55	proA	Gamma-glutamyl Phosphate reductase		0.341506
Q8Y763	Q8Y763	lmo1438	Lmo1438 protein		0.327093
Q8Y4K4	Q8Y4K4	lmo2434	Probable glutamate decarboxylase gamma		0.324358
Q92C24	Q92C24	rpsO	30S ribosomal protein S15		0.317586
Q8YA82	Q8YA82	lmo0277	Lmo0277 protein		0.315716
Q8Y8E7	Q8Y8E7	nagB	glucosamine-6-phosphate deaminase		0.31245
Q8Y920	Q8Y920	lmo0722	Lmo0722 protein		0.310099
Q7AP65	Q7AP65	opuCA	OpuCA protein		0.303461
Q8Y840	Q8Y840	lmo1078	UTP--glucose-1-phosphate uridylyltransferase		0.302845
Q93Q56	Q93Q56	proB	Glutamate 5-kinase	0.260011	0.289317
P0A357	P0A357	cspLB	Cold shock-like protein CspLB	0.134696	0.261767
Q8Y3Y2	Q8Y3Y2	lmo2697	Lmo2697 protein	3.17399	0.260057
Q8Y688	Q8Y688	plsX	Phosphate acyltransferase	0.184028	0.248967
Q8Y801	Q8Y801	lmo1118	Lmo1118 protein	0.183642	0.23037
Q8Y949	Q8Y949	lmo0688	Lmo0688 protein	0.165807	0.227656
Q8Y3Y3	Q8Y3Y3	lmo2696	Lmo2696 protein	1.01785	0.210681
Q8Y3P9	Q8Y3P9	kat	Catalase	2.61704	0.207211
P66352	P66352	rpsK	30S ribosomal protein S11	0.772191	0.206028
P66103	P66103	rplT	50S ribosomal protein L20	0.862203	0.193598
Q8YAM0	Q8YAM0	lmo0098	Lmo0098 protein	0.686161	0.192
Q8Y8K6	Q8Y8K6	rsbW	Serine-protein kinase RsbW	0.706851	0.1916
Q927L7	Q927L7	rplN	50S ribosomal protein L14	1.75137	0.188952
Q8Y8I9	Q8Y8I9	lmo0913	Aldehyde dehydrogenase	1.14642	0.187241
P0A491	P0A491	rpmI	50S ribosomal protein L35	0.842705	0.187007
P66611	P66611	rpsG	30S ribosomal protein S7	0.47665	0.186097
Q8Y4P6	Q8Y4P6	lmo2389	Lmo2389 protein	1.08214	0.184453
P66484	P66484	rpsS	30S ribosomal protein S19	0.83008	0.181478
Q8Y5B0	Q8Y5B0	sepA	SepA protein	1.40665	0.171952
Q92D14	Q92D14	lmo1008	Lmo1008 protein	1.23801	0.167907
Q8YAR2	Q8YAR2	rplI	50S ribosomal protein L9	0.621425	0.164625
P0A355	P0A355	cspLA	Cold shock-like protein CspLA	0.47494	0.160688
Q8YAV6	Q8YAV6	gyrA	DNA gyrase subunit A	0.0781585	0.157568
P58695	P58695	asnS	Asparagine--tRNA ligase	0.456435	0.155202
Q92EP8	Q92EP8	lmo0392	UPF0365 protein lmo0392	2.66025	0.154972
O53083	O53083	rplS	50S ribosomal protein L19	1.14623	0.15082
Q8Y6X8	Q8Y6X8	hemL1	Glutamate-1-semialdehyde 2,1-aminomutase 1	1.07506	0.14105
Q8Y5F3	Q8Y5F3	lmo2111	Lmo2111 protein	0.15957	0.14015
O32823	O32823	trxB	Thioredoxin reductase	0.641845	0.138111
Q8Y9T0	Q8Y9T0	lmo0443	Lmo0443 protein	1.08171	0.137913
Q8Y836	Q8Y836	lmo1082	dTDP-4-dehydrorhamnose 3,5-epimerase	0.692005	0.137321
Q8Y5G0	Q8Y5G0	pta	Pta protein	1.14385	0.137261
Q8Y765	Q8Y765	lmo1436	Aspartokinase	0.291461	0.136988
Q8Y8V9	Q8Y8V9	lmo0783	Lmo0783 protein	0.839854	0.136062
Q8Y459	Q8Y459	rpsI	30S ribosomal protein S9	0.55697	0.134654
Q8YAJ0	Q8YAJ0	lmo0135	Lmo0135 protein	0.561721	0.134015
P0DJP1	P0DJP1	rpsU	30S ribosomal protein S21	0.95692	0.130822
Q8Y7E4	Q8Y7E4	lmo1339	Lmo1339 protein	0.927806	0.128122
Q92F70	Q92F70	spoVG2	Putative septation protein SpoVG 2	0.846782	0.127428
Q8Y4C1	Q8Y4C1	atpD2	ATP synthase subunit beta 2	0.438497	0.12222
Q927L2	Q927L2	rplV	50S ribosomal protein L22	0.658927	0.12174
Q8Y897	Q8Y897	lmo1017	Lmo1017 protein	0.468101	0.11997
Q8Y7L0	Q8Y7L0	tig	Trigger factor	0.531787	0.119826
Q8Y443	Q8Y443	rplX	50S ribosomal protein L24	0.560105	0.119622
Q48768	Q48768	cheA	Chemotaxis protein CheA	0.387349	0.118034
Q8Y831	Q8Y831	tarJ	Ribul e-5-phosphate reductase	0.542821	0.111128
Q8Y4C0	Q8Y4C0	atpA2	ATP synthase subunit alpha 2	1.08647	0.107048
Q927W3	Q927W3	atpG	ATP synthase gamma chain	1.35691	0.106228
Q8Y5W4	Q8Y5W4	lmo1941	Lmo1941 protein	0.93765	0.106116
Q8Y862	Q8Y862	PdhD	Dihydrolipoyl dehydrogenase	1.67123	0.105816
P66125	P66125	rpmA	50S ribosomal protein L27	1.06305	0.10372
Q8Y6T1	Q8Y6T1	lmo1602	Lmo1602 protein	0.99701	0.103184
P66330	P66330	rpsJ	30S ribosomal protein S10	1.4081	0.10259
Q92EC0	Q92EC0	lmo0536	Lmo0536 protein	1.45595	0.10239
Q8Y5M4	Q8Y5M4	ftsA	Cell division protein FtsA	0.985149	0.100702
P66623	P66623	rpsH	30S ribosomal protein S8	0.562286	0.100603
Q8Y6X5	Q8Y6X5	hemC	Porphobilinogen deaminase	0.367322	0.100169
Q8Y6Y9	Q8Y6Y9	rplU	50S ribosomal protein L21	1.61347	0.0987002
Q8Y571	Q8Y571	gpmA	2,3-bisphosphoglycerate-dependent phosphoglycerate mutase	0.444661	0.0979665
Q92AU7	Q92AU7	lmo1710	Lmo1710 protein	0.983204	0.0975189
Q8Y6X7	Q8Y6X7	hemB	Delta-aminolevulinic acid dehydratase	0.750456	0.0974965
Q8Y766	Q8Y766	dapA	4-hydroxy-tetrahydrodipicolinate synthase	0.264383	0.0960107
Q7AP82	Q7AP82	lmo0685	Lmo0685 protein	0.109313	0.095143
P64277	P64277	greA	Transcription elongation factor GreA	0.157077	0.0915691
Q8Y5F4	Q8Y5F4	lmo2110	Lmo2110 protein	0.218505	0.0910889
Q8Y5H3	Q8Y5H3	lmo2089	Lmo2089 protein	0.80275	0.089496
Q8YAA3	Q8YAA3	rplL	50S ribosomal protein L7/L12	0.472643	0.0877981
Q92EN6	Q92EN6	lmo0399	Lmo0399 protein	0.424066	0.0875953
P28764	P28764	sodA	Superoxide dismutase [Mn]	0.223481	0.0872622
Q8Y4Q8	Q8Y4Q8	lmo2376	Peptidyl-prolyl cis-trans isomerase	0.336307	0.0856978
Q8Y6T6	Q8Y6T6	rpsD	30S ribosomal protein S4	0.439223	0.0838016
Q8Y6L1	Q8Y6L1	menB	1,4-dihydroxy-2-naphthoyl-CoA synthase	0.256818	0.0817696
Q8Y441	Q8Y441	rplW	50S ribosomal protein L23	0.274657	0.0811949
Q9AGE6	Q9AGE6	groL	60 kDa chaperonin	2.19765	0.0801856
Q7AP52	Q7AP52	lmo2196	Lmo2196 protein	0.310951	0.0794838
Q8Y6K8	Q8Y6K8	menF	MenF protein	0.0391819	0.0786443
Q8Y7C6	Q8Y7C6	nusB	Transcription antitermination protein NusB	0.360802	0.0781027
Q8Y5N7	Q8Y5N7	divIVA	DivIVA protein	0.833052	0.0777861
Q92CZ4	Q92CZ4	lmo1028	UPF0356 protein lmo1028	0.189419	0.0776059
P66166	P66166	rpmC	50S ribosomal protein L29	0.339546	0.077494
Q92AU6	Q92AU6	lmo1711	Lmo1711 protein	0.492585	0.0738802
Q8Y5E6	Q8Y5E6	glmM	phosphoglucosamine mutase	0.319188	0.0738745
Q8Y450	Q8Y450	rplQ	50S ribosomal protein L17	0.385124	0.0721728
Q8Y825	Q8Y825	nadE	NH(3)-dependent NAD(+) synthetase	0.341117	0.0716944
Q8Y7J7	Q8Y7J7	codY	GTP-sensing transcriptional pleiotropic repressor CodY	0.300117	0.0692631
P66383	P66383	rpsM	30S ribosomal protein S13	0.193061	0.0689357
Q8Y626	Q8Y626	thyA	Thymidylate synthase	0.770822	0.0682576
Q8Y6Y3	Q8Y6Y3	mreB	MreB protein	0.434817	0.0672932
Q8Y6R4	Q8Y6R4	lmo1620	Lmo1620 protein	0.39683	0.0656125
Q8Y693	Q8Y693	ftsY	Signal recognition particle receptor FtsY	0.231453	0.0654887
Q8Y6S9	Q8Y6S9	lmo1604	Lmo1604 protein	0.439909	0.0652844
Q8Y7B2	Q8Y7B2	lmo1374	Dihydrolipoamide acetyltransferase component of pyruvate dehydrogenase complex	0.523367	0.0647004
Q8Y8S1	Q8Y8S1	lmo0823	Lmo0823 protein	0.246989	0.0643856
Q8Y9C1	Q8Y9C1	azoR1	FMN-dependent NADH-azoreductase 1	0.141634	0.0638258
Q8YAJ1	Q8YAJ1	lmo0134	Lmo0134 protein	0.314681	0.0616542
Q8Y993	Q8Y993	lmo0640	Lmo0640 protein	0.0228306	0.060281
Q8Y4M3	Q8Y4M3	lmo2414	Lmo2414 protein	0.175578	0.0577817
Q8Y422	Q8Y422	tuf	Elongation factor Tu	0.275736	0.0563838
Q8YAK8	Q8YAK8	lmo0110	Lmo0110 protein	0.623257	0.0558653
Q8Y4N4	Q8Y4N4	lmo2401	Lmo2401 protein	0.408286	0.0549841
Q8Y6M1	Q8Y6M1	ansB	AnsB protein	0.171256	0.0547845
Q8Y8A1	Q8Y8A1	daphos	2,3,4,5-tetrahydropyridine-2,6-dicarboxylate N-acetyltransferase	0.168223	0.0538948
P61055	P61055	rplD	50S ribosomal protein L4	0.163756	0.0536474
P66401	P66401	rpsZ	30S ribosomal protein S14 type Z	0.0233973	0.0532781
Q8Y5M1	Q8Y5M1	murD	UDP-N-acetylmuramoylalanine--D-glutamate ligase	0.244935	0.0532591
Q8Y6W1	Q8Y6W1	pykA	Pyruvate kinase	0.158154	0.052056
P66548	P66548	rpsC	30S ribosomal protein S3	0.405828	0.0514104
P0DJM3	P0DJM3	gr	Protein GrpE	0.240219	0.0509003
Q8Y7Q1	Q8Y7Q1	pheT	Phenylalanine--tRNA ligase beta subunit	0.452672	0.0497589
Q8Y4X1;Q8YAR8	Q8Y4X1;Q8YAR8	ssb2	Single-stranded DNA-binding protein 2	0.0201698	0.0489872
Q8Y6W9	Q8Y6W9	nrdR	Transcriptional repressor NrdR	0.304528	0.0485131
Q8Y9B9	Q8Y9B9	lmo0613	Lmo0613 protein	0.139303	0.0482513
Q8Y9I9	Q8Y9I9	lacD	Tagat e 1,6-diphosphate aldolase	0.411321	0.0466067
Q8Y699	Q8Y699	rpsP	30S ribosomal protein S16	0.303036	0.0449597
Q8Y6T2	Q8Y6T2	aroA	3-deoxy-D-arabino-heptul onate 7-phosphate synthase	0.165344	0.0447292
Q8Y5V7	Q8Y5V7	resD	ResD protein	0.125071	0.044308
Q8YAA6	Q8YAA6	nusG	Transcription termination/antitermination protein NusG	0.267045	0.0442702
Q8Y703	Q8Y703	secD	Multifunctional fusion protein	0.291533	0.0439005
Q8Y6X9	Q8Y6X9	valS	Valine--tRNA ligase	0.445744	0.0421502
Q8Y841	Q8Y841	lmo1077	Lmo1077 protein	1.29572	0.0418178
Q48793	Q48793	prs1	ribose-phosphate pyrophosphokinase 1	0.488253	0.0408971
P64074	P64074	eno	Enolase	0.170518	0.0372982
Q929B9	Q929B9	lmo2256	Lmo2256 protein	0.215633	0.0367357
Q8Y6T4	Q8Y6T4	tyrS	Tyrosine--tRNA ligase	0.210843	0.0362959
Q8Y583	Q8Y583	lmo2188	Lmo2188 protein	0.263342	0.0362182
Q8Y435	Q8Y435	lmo2638	Lmo2638 protein	0.380132	0.0357927
Q8Y404	Q8Y404	lmo2674	Lmo2674 protein	0.235968	0.0348787
Q8Y5Y6	Q8Y5Y6	pflA	PflA protein	0.21742	0.0343561
Q926Y9	Q926Y9	guaB	Inosine-5-monophosphate dehydrogenase	0.162632	0.0331875
Q8Y795	Q8Y795	lmo1395	Lmo1395 protein	0.0158725	0.0327338
Q8Y5Z6	Q8Y5Z6	dapB	4-hydroxy-tetrahydrodipicolinate reductase	0.0776859	0.031785
Q8Y770	Q8Y770	lmo1431	Lmo1431 protein	0.119979	0.0313454
P0DJM2	P0DJM2	dnaK	Chaperone protein DnaK	0.313702	0.030014
O31149	O31149	ptsI	phosphoenolpyruvate-protein phosphotransferase	0.166719	0.0297524
Q8Y5X4	Q8Y5X4	ndk	Nucle ide diphosphate kinase	0.176841	0.0282057
P66042	P66042	rplJ	50S ribosomal protein L10	0.172256	0.0281992
Q8Y992	Q8Y992	lmo0641	Lmo0641 protein	0.269293	0.0280794
Q8Y864	Q8Y864	PdhB	PdhB protein	0.051883	0.0278578
Q8Y677	Q8Y677	lmo1822	Lmo1822 protein	0.136004	0.0272177
Q8YAD5	Q8YAD5	spoVG1	Putative septation protein SpoVG 1	0.0681219	0.0261602
P60426	P60426	rplB	50S ribosomal protein L2	0.17993	0.0257746
Q8Y7K9	Q8Y7K9	clpX	ATP-dependent Clp protease ATP-binding subunit ClpX	0.416995	0.0257037
Q8Y5G2	Q8Y5G2	pdxS	Pyridoxal 5-phosphate synthase subunit PdxS	0.196478	0.0255054
Q8Y6V3	Q8Y6V3	lmo1578	Lmo1578 protein	0.132824	0.0235745
Q8Y7B0	Q8Y7B0	lmo1376	6-phosphogluconate dehydrogenase, decarboxylating	0.19825	0.0234127
Q8Y3W1	Q8Y3W1	lmo2720	Lmo2720 protein	0.134131	0.023331
Q8Y979	Q8Y979	lmo0654	Lmo0654 protein	0.15309	0.0231835
P66372	P66372	rpsL	30S ribosomal protein S12	0.0945292	0.0217482
P66503	P66503	rpsT	30S ribosomal protein S20	0.0962868	0.0215918
Q8YAC6	Q8YAC6	ftsH	ATP-dependent zinc metalloprotease FtsH	0.347588	0.0204884
Q8Y4B8	Q8Y4B8	atpF	ATP synthase subunit b	0.0942226	0.020421
Q8Y4F6	Q8Y4F6	uvrA	UvrABC system protein A	0.171207	0.0196614
Q8Y8C6	Q8Y8C6	lmo0982	Lmo0982 protein	0.130405	0.0190112
Q8Y559	Q8Y559	lmo2217	Lmo2217 protein	0.0626511	0.0185798
Q8Y7F1	Q8Y7F1	pnp	Polyribonucleotide nucleotidyltransferase	0.174531	0.0185728
Q8Y6Z3	Q8Y6Z3	obg	GTPase Obg	0.0656826	0.0162713
Q8Y7Q2	Q8Y7Q2	pheS	Phenylalanine--tRNA ligase alpha subunit	0.111184	0.0160155
Q8Y570	Q8Y570	clpB	Chaperone protein ClpB	0.0701907	0.0152667
Q8Y690	Q8Y690	fabG	FabG protein	0.10403	0.0139844
Q8Y5V2	Q8Y5V2	pnp	Purine nucle ide phosphorylase	0.0182436	0.0130312
Q8Y6U8	Q8Y6U8	tpx	Thiol peroxidase	0.0417345	0.0130161
Q8Y444	Q8Y444	rplF	50S ribosomal protein L6	0.063707	0.0111577
Q8YAM2	Q8YAM2	lmo0096	Lmo0096 protein	0.0274148	0.0100129
Q927L4	Q927L4	rplP	50S ribosomal protein L16	0.045111	0.0100012
Q8Y678	Q8Y678	stp	Serine/threonine phosphatase stp	0.309207	0.00972541
Q8Y915	Q8Y915	glmS	Glutamine--fruct e-6-phosphate aminotransferase [isomerizing]	0.072337	0.00952371
Q8Y7C7	Q8Y7C7	lmo1357	Biotin carboxylase	0.0775523	0.00936079
Q8Y8V4	Q8Y8V4	lmo0788	Lmo0788 protein	0.0226977	0.00880496
Q8Y970	Q8Y970	lmo0663	Lmo0663 protein	0.0624546	0.00868622
Q8Y6G1	Q8Y6G1	lmo1726	Lmo1726 protein	0.0232104	0.00760396
Q8Y601	Q8Y601	panB	3-methyl-2-oxobutanoate hydroxymethyltransferase	0.0647236	0.00704304
Q8YA81	Q8YA81	lmo0278	Lmo0278 protein	0.0037785	0.00682433
Q8Y446	Q8Y446	rpsE	30S ribosomal protein S5	0.0587833	0.00677872
Q8Y4G8	Q8Y4G8	lmo2475	Lmo2475 protein	0.0394686	0.00598335
Q926X1	Q926X1	ychF	ribosome-binding ATPase YchF	0.0566431	0.0057319
Q8Y458	Q8Y458	rplM	50S ribosomal protein L13	0.0183445	0.00459894
Q8Y6Z2	Q8Y6Z2	glpK	Glycerol kinase	0.0173585	0.00304985
Q8Y5T8	Q8Y5T8	lmo1967	Uncharacterized protein Lmo1967	0.0101292	0.00232919
Q8YAB1	Q8YAB1	cysS	Cysteine--tRNA ligase	0.00831751	0.00172281
Q8YAH4	Q8YAH4	lmo0152	Lmo0152 protein	0.0047332	0.00118128
Q8Y573	Q8Y573	fabH	3-oxoacyl-[acyl-carrier-protein] synthase 3	0.00851498	0.000920296
Q8Y7V6	Q8Y7V6	lmo1163 PduN	Lmo1163 protein	0.00039149	0.000758171
Q9ZIM1	Q9ZIM1	lmo0216	Uncharacterized protein Lmo0216	0.0050946	0.000652949
Q8Y436	Q8Y436	lmo2637	Lmo2637 protein	0.00669652	0.000421524
P47847	P47847	secA1	Protein translocase subunit SecA 1	0.00288971	0.00018692
Q8Y553	Q8Y553	lmo2223	UPF0342 protein lmo2223	0.000146287	7.78834e-05
Q927M5	Q927M5	rpmD	50S ribosomal protein L30	1.2006e-05	3.01997e-06
Q8Y6M6	Q8Y6M6	rpsB	30S ribosomal protein S2	0.00253302	-0.000332832
Q8Y781	Q8Y781	lmo1415	Lmo1415 protein	0.00886265	-0.00138156
Q8YAD3	Q8YAD3	rplY	50S ribosomal protein L25	0.0110831	-0.00159391
Q8YAD4	Q8YAD4	glmU	Bifunctional protein GlmU	0.0135153	-0.00207281
P33380	P33380	ldh1	L-lactate dehydrogenase 1	0.0288535	-0.00209332
Q8Y6V0	Q8Y6V0	ackA1	Acetate kinase 1	0.0311922	-0.0024182
Q8Y3X6	Q8Y3X6	lmo2703	Nucleoid-associated protein lmo2703	0.00835062	-0.00272004
Q8Y4I3	Q8Y4I3	tpiA1	Tri ephosphate isomerase 1	0.0253471	-0.00339063
Q8Y695	Q8Y695	ffh	Signal recognition particle protein	0.00973233	-0.00360457
P66290	P66290	rpmJ	50S ribosomal protein L36	0.00333341	-0.00420491
Q92A74	Q92A74	hup	Hup protein	0.0119641	-0.00514825
Q8YAB3	Q8YAB3	gltX	Glutamate--tRNA ligase	0.0503749	-0.00535615
Q8Y919	Q8Y919	lmo0723	Lmo0723 protein	0.0245308	-0.00576401
Q8Y574	Q8Y574	lmo2201	3-oxoacyl-[acyl-carrier-protein] synthase 2	0.0303048	-0.00586923
Q8Y851	Q8Y851	lmo1067	Lmo1067 protein	0.0593009	-0.00620174
Q8Y3T3	Q8Y3T3	lmo2748	Lmo2748 protein	0.0260699	-0.0062542
Q8Y7J8	Q8Y7J8	hslU	ATP-dependent protease ATPase subunit HslU	0.0250078	-0.00657781
Q8Y5V1	Q8Y5V1	deoB	phosphopentomutase	0.0329686	-0.00666936
Q8Y7N5	Q8Y7N5	lmo1239	dITP/XTP pyrophosphatase	0.00304944	-0.00675281
Q8Y6J9	Q8Y6J9	hemL2	Glutamate-1-semialdehyde 2,1-aminomutase 2	0.0334684	-0.00723267
P66699	P66699	rpoA	DNA-directed RNA polymerase subunit alpha	0.0307741	-0.00747236
Q02551	Q02551	flaA	Flagellin	0.0400918	-0.00826645
Q8Y565	Q8Y565	hemH	Ferrochelatase	0.0519165	-0.00883039
Q8Y6D1	Q8Y6D1	lmo1757	Lmo1757 protein	0.1728	-0.00976324
Q7AP59	Q7AP59	lmo1601	Lmo1601 protein	0.0315443	-0.0106023
Q8Y9W8	Q8Y9W8	lmo0401	Lmo0401 protein	0.09257	-0.0107422
Q8Y5B2	Q8Y5B2	lmo2155	Ribonucle ide-diphosphate reductase	0.302768	-0.0109526
Q927L9	Q927L9	rplE	50S ribosomal protein L5	0.0533402	-0.01242
Q8YAB6	Q8YAB6	clpC	Endopeptidase Clp ATP-binding chain C	0.13111	-0.0126677
Q8Y7G7	Q8Y7G7	frr	ribosome-recycling factor	0.105365	-0.0127214
Q8Y8J5	Q8Y8J5	lmo0906	Lmo0906 protein	0.174107	-0.0130026
Q8Y6Z6	Q8Y6Z6	ldh2	L-lactate dehydrogenase 2	0.069845	-0.0131558
Q8Y722	Q8Y722	alaS	Alanine--tRNA ligase	0.133374	-0.013497
P66054	P66054	rplK	50S ribosomal protein L11	0.106408	-0.0137275
Q8Y6T0	Q8Y6T0	lmo1603	Lmo1603 protein	0.199104	-0.0139195
Q8Y9J3	Q8Y9J3	lmo0534	UPF0210 protein lmo0534	0.0697435	-0.0167548
Q8Y495	Q8Y495	pyrG	CTP synthase	0.143668	-0.0169277
Q8Y6S6	Q8Y6S6	pheT	Phenylalanine--tRNA ligase beta subunit	0.0987687	-0.01712
P60384	P60384	rex	Redox-sensing transcriptional repressor Rex	0.0907975	-0.017992
Q8YA96	Q8YA96	rpoC	DNA-directed RNA polymerase subunit beta	0.13632	-0.0181249
P0A3L1	P0A3L1	infC	Translation initiation factor IF-3	0.107091	-0.0183531
Q8YAC7	Q8YAC7	tilS/hprT	Bifunctional protein TilS/HprT	0.0643127	-0.0183975
Q48754	Q48754	tcsA	CD4+ T-cell-stimulating antigen	0.057406	-0.0196021
Q8Y4M2	Q8Y4M2	lmo2415	Lmo2415 protein	0.198175	-0.0196441
Q8Y5W8	Q8Y5W8	der	GTPase Der	0.0809442	-0.0200307
Q8Y6W0	Q8Y6W0	pfkA	ATP-dependent 6-phosphofructokinase	0.26201	-0.0211417
Q8Y969	Q8Y969	lmo0664	Lmo0664 protein	0.0390456	-0.0215715
Q8Y440	Q8Y440	rplC	50S ribosomal protein L3	0.150633	-0.0219412
Q8Y8V6	Q8Y8V6	azoR2	FMN-dependent NADH-azoreductase 2	0.140898	-0.0221923
Q8Y865	Q8Y865	pdhA	PdhA protein	0.101816	-0.02294
Q8Y3R8	Q8Y3R8	lmo2765	Lmo2765 protein	0.0117346	-0.0235526
Q8Y421	Q8Y421	fusA	Elongation factor G	0.373522	-0.0245301
Q8Y4I1	Q8Y4I1	gap	Glyceraldehyde-3-phosphate dehydrogenase	0.337619	-0.0245345
Q8Y835	Q8Y835	lmo1083	dTDP-glucose 4,6-dehydratase	0.249491	-0.024889
Q92CZ5	Q92CZ5	rnj	Ribonuclease J	0.0714476	-0.0253224
Q8Y9Q2	Q8Y9Q2	lmo0471	Lmo0471 protein	0.122072	-0.0256511
Q8Y8N0	Q8Y8N0	cshA	ATP-dependent RNA helicase CshA	0.187594	-0.0270472
Q8Y5F0	Q8Y5F0	lmo2114	Lmo2114 protein	0.141593	-0.0281979
Q8Y6G9	Q8Y6G9	lmo1717	Lmo1717 protein	0.216754	-0.0285486
Q8YAA4	Q8YAA4	rplA	50S ribosomal protein L1	0.248717	-0.0287199
Q8Y9Z8	Q8Y9Z8	lmo0369	Probable transcriptional regulatory protein lmo0369	0.399021	-0.0297639
P0A4L3	P0A4L3	trxA	Thioredoxin	0.0623302	-0.0300776
Q8Y6V9	Q8Y6V9	accA	Acetyl-coenzyme A carboxylase carboxyl transferase subunit alpha	0.105895	-0.031693
Q8Y8D5	Q8Y8D5	lmo0970	Enoyl-[acyl-carrier-protein] reductase [NADH]	1.1509	-0.0318645
Q8Y563	Q8Y563	lmo2213	Lmo2213 protein	0.0138162	-0.0323985
Q8Y557	Q8Y557	prsA2	Foldase protein PrsA 2	0.197846	-0.0327044
Q8Y4B2	Q8Y4B2	glyA	Serine hydroxymethyltransferase	0.228028	-0.0329653
Q8Y683	Q8Y683	lmo1814	Lmo1814 protein	0.278032	-0.0333049
Q8Y4F3	Q8Y4F3	lmo2491	Lmo2491 protein	0.0219011	-0.0344596
Q8Y614	Q8Y614	gpsB	Cell cycle protein GpsB	0.126242	-0.0353928
Q8Y3I3	Q8Y3I3	lmo2853	Lmo2853 protein	0.0937511	-0.036685
Q8Y449	Q8Y449	adk	Adenylate kinase	0.188829	-0.0374692
Q9RLT9	Q9RLT9	rpoB	DNA-directed RNA polymerase subunit beta	0.820128	-0.0378927
Q8Y757	Q8Y757	ppaC	Probable manganese-dependent inorganic pyrophosphatase	0.695439	-0.0389013
Q8Y7Y1	Q8Y7Y1	clpP	ATP-dependent Clp protease proteolytic subunit	0.166463	-0.0390582
Q9AGE7	Q9AGE7	groS	10 kDa chaperonin	0.335723	-0.0392319
Q8Y832	Q8Y832	tarI	Ribitol-5-phosphate cytidylyltransferase	0.186471	-0.0397307
Q8Y9H0	Q8Y9H0	lmo0558	Lmo0558 protein	0.592687	-0.0399551
Q8Y5F1	Q8Y5F1	lmo2113	Putative heme-dependent peroxidase lmo2113	0.427645	-0.0409595
P0A2X5	P0A2X5	apt	Adenine phosphoribosyltransferase	0.284395	-0.0410136
Q8Y7B4	Q8Y7B4	lmo1372	2-oxoisovalerate dehydrogenase subunit alpha	0.486227	-0.043218
Q8Y8C0	Q8Y8C0	prfC	Peptide chain release factor 3	0.0268118	-0.0445584
Q8Y5W9	Q8Y5W9	gpsA	Glycerol-3-phosphate dehydrogenase [NAD(P)+]	0.275141	-0.044594
Q8Y3T8	Q8Y3T8	tal1	Probable transaldolase 1	0.151151	-0.0447661
Q8Y8W8	Q8Y8W8	lmo0774	Lmo0774 protein	0.37489	-0.0448238
Q8Y730	Q8Y730	lmo1493	Lmo1493 protein	0.137754	-0.0450654
Q8Y6V1	Q8Y6V1	lmo1580	Universal stress protein	0.767086	-0.0464805
Q927Y2	Q927Y2	hpf	ribosome hibernation promoting factor	0.121752	-0.046539
Q8Y7G2	Q8Y7G2	proS	Proline--tRNA ligase	0.494538	-0.0472498
Q8Y7I4	Q8Y7I4	glpD	Glycerol-3-phosphate dehydrogenase	0.194489	-0.0489055
Q8Y6P8	Q8Y6P8	lmo1636	Lmo1636 protein	0.328845	-0.0491629
Q8Y863	Q8Y863	pdhC	Dihydrolipoamide acetyltransferase component of pyruvate dehydrogenase complex	1.57087	-0.0492353
Q8Y9H4	Q8Y9H4	lmo0554	Lmo0554 protein	0.131509	-0.0502222
Q8Y4Y8	Q8Y4Y8	lmo2291	Major tail shaft protein [Bacteriophage A118]	0.151961	-0.0514795
P63439	P63439	acpP	Acyl carrier protein	0.0756787	-0.0523577
Q928M6	Q928M6	lmo2411	Lmo2411 protein	0.229152	-0.0523987
Q8Y8A0	Q8Y8A0	lmo1012	N-acetyldiaminopimelate deacetylase	0.0360532	-0.0524112
Q8Y7B3	Q8Y7B3	lmo1373	Lmo1373 protein	0.283846	-0.0527732
Q8Y838	Q8Y838	lmo1080	Lmo1080 protein	1.29311	-0.0529747
Q8Y6T3	Q8Y6T3	ccpA	Catabolite control protein A	0.27426	-0.0539083
Q8Y9U3	Q8Y9U3	lmo0427	Lmo0427 protein	0.120612	-0.0540134
Q8Y971	Q8Y971	thiD	ThiD protein	0.313434	-0.0544049
Q8Y5W7	Q8Y5W7	lmo1938	Lmo1938 protein	0.869425	-0.0546652
Q8YAJ6	Q8YAJ6	lmo0129	Lmo0129 protein	0.54554	-0.055686
Q8Y5X5	Q8Y5X5	aroC	Chorismate synthase	0.168491	-0.0562199
Q8Y498	Q8Y498	fbaA	FbaA protein	0.352355	-0.0570065
Q8YA67	Q8YA67	lmo0292	Lmo0292 protein	0.338683	-0.0573476
Q8Y6M7	Q8Y6M7	tsf	Elongation factor Ts	0.304847	-0.0583801
Q9RQI6	Q9RQI6	clpP	ATP-dependent Clp protease proteolytic subunit	0.528694	-0.0590398
Q8Y7F6	Q8Y7F6	infB	Translation initiation factor IF-2	0.604319	-0.0609932
Q8Y5S7	Q8Y5S7	zwf	glucose-6-phosphate 1-dehydrogenase	0.0324246	-0.0620424
Q8YAR9	Q8YAR9	rpsF	30S ribosomal protein S6	0.60812	-0.0622902
Q927L6	Q927L6	rpsQ	30S ribosomal protein S17	0.452027	-0.0628796
Q8Y7F9	Q8Y7F9	nusA	Transcription termination/antitermination protein NusA	1.14467	-0.0636126
Q8Y6D8	Q8Y6D8	aroK	Shikimate kinase	0.218864	-0.0646633
Q8Y5M6	Q8Y5M6	lmo2031	PyridoxalPhosphate home tasis protein	0.0461231	-0.0676241
Q7AP78	Q7AP78	dltD	Protein DltD	0.03532	-0.067708
P0A4Q8	P0A4Q8	lmo0208	UPF0145 protein lmo0208	1.25706	-0.06827
Q8Y4C5	Q8Y4C5	mbl	Mbl protein	0.37524	-0.0683428
Q8Y4I2	Q8Y4I2	pgk	phosphoglycerate kinase	1.14271	-0.0686801
Q8Y6S2	Q8Y6S2	lmo1611	Lmo1611 protein	0.41608	-0.0691549
Q8YAW1	Q8YAW1	dnaN	Beta sliding clamp	0.336088	-0.0693045
Q8Y850	Q8Y850	lmo1068	Lmo1068 protein	0.197473	-0.071558
Q8Y5N8	Q8Y5N8	ileS	Isoleucine--tRNA ligase	1.0967	-0.071681
Q92BP2	Q92BP2	lmo1468	Lmo1468 protein	0.649848	-0.0737108
Q8Y8E8	Q8Y8E8	lmo0956	Lmo0956 protein	0.425432	-0.0745923
Q8Y837	Q8Y837	lmo1081	glucose-1-phosphate thymidylyltransferase	1.22868	-0.0760867
Q8Y6D2	Q8Y6D2	gatA	Glutamyl-tRNA(Gln) amidotransferase subunit A	1.87786	-0.0766191
Q8Y5R3	Q8Y5R3	pdp	Pdp protein	0.606618	-0.0768766
Q8YA80	Q8YA80	lmo0279	Lmo0279 protein	1.44451	-0.0772657
P0DJO8	P0DJO8	mogR	Motility gene repressor MogR	0.650508	-0.0789499
Q8Y846	Q8Y846	pycA	Pyruvate carboxylase	1.23095	-0.0804539
Q8Y4R7	Q8Y4R7	pgi	glucose-6-phosphate isomerase	0.614913	-0.0808961
Q8Y822	Q8Y822	guaA	GMP synthase [glutamine-hydrolyzing]	1.27505	-0.0830418
Q8Y8D0	Q8Y8D0	lmo0978	Branched-chain-amino-acid aminotransferase	1.09555	-0.0840336
Q8Y676	Q8Y676	fmt	Methionyl-tRNA formyltransferase	0.0435297	-0.08441
Q8Y5Y0	Q8Y5Y0	aroA	3-phosphoshikimate 1-carboxyvinyltransferase	1.26373	-0.0849435
Q7AP69	Q7AP69	lmo1421	Lmo1421 protein	0.316553	-0.0856514
Q8Y6D3	Q8Y6D3	gatB	Aspartyl/glutamyl-tRNA(Asn/Gln) amidotransferase subunit B	0.732365	-0.0865316
Q8Y9V5	Q8Y9V5	lmo0415	Lmo0415 protein	0.456946	-0.0876664
P0DJP0	P0DJP0	recA	Protein RecA	0.670973	-0.0877565
Q8Y767	Q8Y767	rnj	Ribonuclease J	0.475803	-0.0877582
Q8YAF2	Q8YAF2	metG	Methionine--tRNA ligase	0.395378	-0.0878135
Q7AP93	Q7AP93	lmaA	Antigen A	0.386372	-0.0881074
Q8YAE0	Q8YAE0	lmo0191	Carbohydrate deacetylase	0.390636	-0.0889675
Q8Y8K9	Q8Y8K9	RsbR	RsbR protein	0.634004	-0.0893483
Q8Y937	Q8Y937	lmo0704	Lmo0704 protein	0.379824	-0.0924621
Q8Y764	Q8Y764	asd	Aspartate-semialdehyde dehydrogenase	0.310824	-0.100062
Q8Y6X2	Q8Y6X2	thrS	Threonine--tRNA ligase	0.384812	-0.100748
Q8Y3P3	Q8Y3P3	lmo2792	Lmo2792 protein	0.643409	-0.100901
Q8Y4S4	Q8Y4S4	lmo2358	glucosamine-6-phosphate deaminase	0.897192	-0.103044
Q8YA11	Q8YA11	lmo0355	Lmo0355 protein	1.29551	-0.103299
Q8Y8T1	Q8Y8T1	lmo0813	Lmo0813 protein	1.41994	-0.10488
Q8Y709	Q8Y709	aspS	Aspartate--tRNA ligase	0.802702	-0.106898
Q8Y5M5	Q8Y5M5	ftsZ	Cell division protein FtsZ	0.838219	-0.108551
Q8Y6M4	Q8Y6M4	leuS	Leucine--tRNA ligase	1.00483	-0.109313
P0A438	P0A438	ptsH	phosphocarrier protein HPr	0.80122	-0.109409
Q8Y4B3	Q8Y4B3	upp	Uracil phosphoribosyltransferase	1.14514	-0.109464
Q8Y9K6	Q8Y9K6	lmo0521	Lmo0521 protein	0.566839	-0.111254
Q8Y708	Q8Y708	hisS	Histidine--tRNA ligase	0.807424	-0.111852
Q8Y3Y8	Q8Y3Y8	lmo2691	Lmo2691 protein	1.0579	-0.112334
Q8Y3S1	Q8Y3S1	lmo2761	Lmo2761 protein	0.91502	-0.113717
Q8Y493	Q8Y493	argS	Arginine--tRNA ligase	1.29302	-0.114669
P0A485	P0A485	rpmE2	50S ribosomal protein L31 type B	0.345345	-0.114929
Q8YAR1	Q8YAR1	purA	Adenyl uccinate synthetase	1.07963	-0.115726
Q8Y689	Q8Y689	fabD	Malonyl CoA-acyl carrier protein transacylase	0.87699	-0.116209
Q8Y567	Q8Y567	lmo2209	Lmo2209 protein	1.10882	-0.116314
Q8YA12	Q8YA12	lmo0354	Lmo0354 protein	1.48287	-0.117401
Q8Y6B1	Q8Y6B1	pT	Peptidase T	0.708457	-0.118177
P52331	P52331	sigA	RNA polymerase sigma factor SigA	0.0484518	-0.11835
Q8YAB8	Q8YAB8	lysS	Lysine--tRNA ligase	1.24603	-0.120285
Q8Y6S7	Q8Y6S7	lmo1606	Lmo1606 protein	0.676719	-0.121089
Q927X8	Q927X8	lmo2515	Lmo2515 protein	1.11561	-0.121178
P65927	P65927	pyrH	Uridylate kinase	1.08666	-0.123094
Q8Y5B3	Q8Y5B3	lmo2154	Ribonucle ide-diphosphate reductase subunit beta	0.351745	-0.123492
Q8Y4U2	Q8Y4U2	psuG	Pseudouridine-5-phosphate glyc idase	0.923549	-0.123933
Q8Y7G0	Q8Y7G0	rimP	ribosome maturation factor RimP	0.0620557	-0.127142
P21171	P21171	iap	Probable endopeptidase p60	0.258394	-0.12858
Q7AP51	Q7AP51	lysA	L-alanoyl-D-glutamate peptidase	1.00846	-0.129334
Q8Y3X5	Q8Y3X5	dnaX	DNA polymerase III subunit gamma/tau	0.508543	-0.129656
Q8Y6H5	Q8Y6H5	map	Methionine aminopeptidase	0.400734	-0.130188
Q8Y6Y4	Q8Y6Y4	mreC	Cell shape-determining protein MreC	0.0899416	-0.13076
Q8Y716	Q8Y716	lmo1510	Lmo1510 protein	0.669817	-0.131703
Q92CE7	Q92CE7	lmo1257	Lmo1257 protein	1.18846	-0.134779
Q8Y6W5	Q8Y6W5	citC	Isocitrate dehydrogenase [NADP]	3.94595	-0.136141
Q8Y7A1	Q8Y7A1	lmo1389	Lmo1389 protein	0.739264	-0.136727
Q8YAV7	Q8YAV7	gyrB	DNA gyrase subunit B	0.893603	-0.137802
Q8Y7M0	Q8Y7M0	lmo1254	Lmo1254 protein	1.65708	-0.138305
Q8Y7C9	Q8Y7C9	lmo1354	Lmo1354 protein	0.476734	-0.13856
Q8Y496	Q8Y496	ami	Autolysin, amidase	0.674513	-0.139391
Q8Y5X0	Q8Y5X0	lmo1935	Lmo1935 protein	0.711638	-0.142084
Q8Y3T4	Q8Y3T4	serS	Serine--tRNA ligase	0.683872	-0.143939
Q8Y8K8	Q8Y8K8	rsbT	RsbT protein	1.15745	-0.145011
P0A442	P0A442	pflA	Pyruvate formate-lyase-activating enzyme	0.465765	-0.14502
Q8Y4I4	Q8Y4I4	gpmI	2,3-bisphosphoglycerate-independent phosphoglycerate mutase	2.40954	-0.145702
Q8Y7I0	Q8Y7I0	glnA	Glutamine synthetase	1.65677	-0.146751
Q8Y5A5	Q8Y5A5	lmo2163	Lmo2163 protein	1.34702	-0.147633
Q8YAJ7	Q8YAJ7	lmo0127	Lmo0127 protein	0.631691	-0.148622
Q8Y447	Q8Y447	rplO	50S ribosomal protein L15	0.328396	-0.149348
Q8Y9N8	Q8Y9N8	lmo0487	Lmo0487 protein	1.1636	-0.149571
Q929C7	Q929C7	lmo2248	Lmo2248 protein	1.77299	-0.151893
Q8Y7H4	Q8Y7H4	tkt	Transketolase	0.996406	-0.153745
Q8Y5Q0	Q8Y5Q0	alsS	AlsS protein	1.24681	-0.154086
Q8Y7L9	Q8Y7L9	lmo1255	Lmo1255 protein	0.93211	-0.154265
Q8Y6V2	Q8Y6V2	lmo1579	Alanine dehydrogenase	2.05301	-0.159134
Q8Y786	Q8Y786	pflB	Pyruvate formate-lyase	1.85506	-0.166174
Q8YAJ3	Q8YAJ3	lmo0132	Lmo0132 protein	0.758598	-0.171978
Q8Y5A9	Q8Y5A9	lmo2159	Lmo2159 protein	0.806855	-0.176986
Q8Y4R1	Q8Y4R1	lmo2373	Lmo2373 protein	0.493428	-0.184589
Q8Y6Q0	Q8Y6Q0	lmo1634	Aldehyde-alcohol dehydrogenase	1.65899	-0.18625
Q8Y3P4	Q8Y3P4	parB	Partition protein ParB homolg	1.08339	-0.18709
Q8Y6V8	Q8Y6V8	accD	Acetyl-coenzyme A carboxylase carboxyl transferase subunit beta	1.50464	-0.187924
Q8Y6B8	Q8Y6B8	purB	Adenyl uccinate lyase	1.18432	-0.198332
Q8Y6S8	Q8Y6S8	murC	UDP-N-acetylmuramate--L-alanine ligase	1.38861	-0.199403
Q8Y445	Q8Y445	rplR	50S ribosomal protein L18	0.535204	-0.201847
P66461	P66461	rpsR	30S ribosomal protein S18	0.259974	-0.208457
Q8Y754	Q8Y754	glyS	Glycine--tRNA ligase beta subunit	1.52483	-0.210275
Q8Y414	Q8Y414	lmo2663	Lmo2663 protein	1.08022	-0.216699
Q8Y853	Q8Y853	lmo1065	UPF0637 protein lmo1065	0.431875	-0.217251
Q8Y798	Q8Y798	lmo1392	Lmo1392 protein	0.764988	-0.226825
P0A4J8	P0A4J8	rsbV	Anti-sigma-B factor antagonist	0.186564	-0.23687
Q8YA72	Q8YA72	lmo0287	Lmo0287 protein	0.485094	-0.237843
Q8Y948	Q8Y948	lmo0689	Lmo0689 protein	1.6619	-0.247464
Q8Y6B7	Q8Y6B7	purK	N5-carboxyaminoimidazole ribonucleotide synthase	0.18128	-0.251078
Q8Y8E9	Q8Y8E9	lmo0955	Lmo0955 protein	0.121912	-0.252721
Q8Y980	Q8Y980	lmo0653	Lmo0653 protein	0.836413	-0.256264
Q8Y417	Q8Y417	lmo2660	Transketolase	1.50388	-0.259411
Q8Y742	Q8Y742	lepA	Elongation factor 4	1.28348	-0.264226
Q8Y7R2	Q8Y7R2	lmo1209	Lmo1209 protein	1.97143	-0.270135
Q8Y4P4	Q8Y4P4	lmo2391	Lmo2391 protein	0.362965	-0.284324
Q92BX8	Q92BX8	lisR	Two-component response regulator	0.906541	-0.287572
Q8Y4A2	Q8Y4A2	murA2	UDP-N-acetylglucosamine 1-carboxyvinyltransferase 2	0.329752	-0.289187
Q927C3	Q927C3	cydA	CydA protein	0.242017	-0.297594
Q8Y4Y3	Q8Y4Y3	lmo2296	Lmo2296 protein	1.50485	-0.310657
Q8Y577	Q8Y577	trpS	Tryptophan--tRNA ligase	0.943017	-0.317772
P0A4H5	P0A4H5	cheY	Chemotaxis protein CheY	0.211172	-0.324964
P33379	P33379	actA	Actin assembly-inducing protein	0.237796	-0.335312
Q8Y4R2	Q8Y4R2	lmo2372	Lmo2372 protein	0.294024	-0.346027
Q8Y714	Q8Y714	mnmA	tRNA-specific 2-thiouridylase MnmA	0.403763	-0.349895
Q8Y725	Q8Y725	mltG	Endolytic murein transglyc ylase	0.261979	-0.360093
Q8Y469	Q8Y469	lmo2586	Lmo2586 protein	3.81662	-0.441797
Q8Y3W5	Q8Y3W5	lmo2714	Cell wall protein Lmo2714	0.290327	-0.44406
P0DJP2	P0DJP2	rny	Ribonuclease Y	0.285574	-0.449358
Q8Y6Y7	Q8Y6Y7	minD	Site-determining protein	0.278943	-0.459747
Q8Y4F7	Q8Y4F7	lmo2487	Lmo2487 protein	0.347943	-0.459884
Q8Y5G1	Q8Y5G1	pdxT	Pyridoxal 5-phosphate synthase subunit PdxT	0.30655	-0.465098
Q8Y749	Q8Y749	lmo1463	Cytidine deaminase	0.550451	-0.474287
Q8Y4C4	Q8Y4C4	murA1	UDP-N-acetylglucosamine 1-carboxyvinyltransferase 1	0.529507	-0.488856
Q8Y7C5	Q8Y7C5	folD	Bifunctional protein FolD	0.348564	-0.495553
Q8Y4R3	Q8Y4R3	lmo2371	Lmo2371 protein	0.323221	-0.507852
Q8Y859	Q8Y859	lmo1059	Lmo1059 protein	0.391808	-0.520993
Q8Y4B9	Q8Y4B9	atphos	ATP synthase subunit delta	0.402572	-0.582482
Q8Y3X9	Q8Y3X9	lmo2700	Lmo2700 protein	0.526599	-0.596311
Q8Y4Y2	Q8Y4Y2	lmo2297	Putative scaffolding protein [Bacteriophage A118]	1.3795	-0.601377
Q8Y4F5	Q8Y4F5	uvrB	UvrABC system protein B	0.52386	-0.608199
Q8Y4D2	Q8Y4D2	lmo2518	Lmo2518 protein	0.599631	-0.610626
Q8Y4G3	Q8Y4G3	ppaX	Pyrophosphatase PpaX	0.934958	-0.617787
Q8Y7S0	Q8Y7S0	lmo1201	Lmo1201 protein	0.900033	-0.629706
Q7AP84	Q7AP84	lmo0319	Lmo0319 protein	0.36286	-0.663433
Q8Y470	Q8Y470	lmo2585	Lmo2585 protein	0.625654	-0.666052
Q8Y9D8	Q8Y9D8	lmo0592	Lmo0592 protein	0.287132	-0.670903
Q8Y3Z7	Q8Y3Z7	kdpB	Potassium-transporting ATPase ATP-binding subunit	0.505114	-0.713964
Q8Y4V4	Q8Y4V4	lmo2326	Lmo2326 protein	0.605226	-0.7275
Q8Y649	Q8Y649	lmo1851	Lmo1851 protein	1.15078	-0.74592
Q8Y556	Q8Y556	yhaM	3-5 exoribonuclease YhaM	0.39141	-0.758667
Q8Y6A4	Q8Y6A4	lmo1791	Lmo1791 protein	0.611859	-0.778944
Q8Y7S2	Q8Y7S2	cbiH	CbiH protein	0.78663	-0.800591
Q8Y9P1	Q8Y9P1	lmo0483	Lmo0483 protein	0.920262	-0.813227
Q8Y692	Q8Y692	smc	Chrom ome partition protein Smc	0.868402	-0.840029
Q929L4	Q929L4	lmo2158	UPF0337 protein lmo2158	0.598538	-0.874828
Q8Y797	Q8Y797	lmo1393	Lmo1393 protein	0.934631	-0.890676
Q8Y4A8	Q8Y4A8	prfA	Peptide chain release factor 1	0.865404	-0.902569
Q8Y4J0	Q8Y4J0	rnr	Ribonuclease R	0.93126	-0.918978

## Sheet: SI Table3
Gene ID	Gene tag	Gene Name	Pfam Domain	Protein sequence
986177	lmo1142	Pdu S	NADH-ubiquinone oxidoreductase 51kDa subunit, FMN-binding domain (IPR011538)	MSQMSILEKIKDAGVVGCGGAGFPTHAKFSGEVEYLIINAAECEPLLKTDHFVMRNHAVETIKAIEMVKSQVGAEFAVIATKRYYTEEIAALRSAITELDASVTIHEMDNVYPTGDEQVMVFEVTGRVVPPSGIPLMVGCIVSNVSTMWNVFHAIQDDAPVVRKQLTVTGAVGEPKLLDVPVGTPFEVCLAAAGGTNLDEYLFLDGGPMMGKLNDQSTIADKVVTKTTSGLIVAEDTGYLHKLHYQTVEQIFNETKSACIQCSLCSDLCPRQQLGHDIHPHKVMRHFAVAEDITDIKPDPIWEEAMICCECGICEVIACPMGLSPRQVNIHVKKELLKQGVRYQTDKKEFTPDPMREYKSIAPKNILIKMGLQQYADVHLEKMHYLEVDEVFIPTKMHI…
			Soluble ligand binding domain (IPR019554)
			4Fe-4S ferredoxin-type, iron-sulphur binding domain(IPR017896)
			RnfC Barrel sandwich hybrid domain (IPR026902)
986169	lmo1143	Pdu T	Microcompartment protein, bacteria (IPR000249)	MKMDTLGFLELNSISKGIEAVDTMLKAANSELIYAKASCPGKYYILIAGTVDSVAQSIEAGTKIGAANIVGNLVIPRVSDQVIKAINKTEVPDEMNAVGVMEYYSCSGSIIAADAAVKAADVQLMDIRLATGIAGKSFVVLTGDTAACETAVEAGLAAAKEEALLINKVVIPRPRKEVFESLIY
			Microcompartment protein, bacteria (IPR000249)
986310	lmo1144	Pdu U	Microcompartment protein, bacteria (IPR000249)	MSFDDNKERVIQEYVPGKQVTLAHLIANPNRDIYTKLGLEEGASAIGILTITPSEASIIASDIATKSGDVRIGFIDRFSGSVVLTGDVSSVESALQQVVFSLHEILDFSIPKITRS
			Microcompartment protein, bacteria (IPR000249)
986160	lmo1145	PduV	P-loop containing nucleoside triphosphate hydrolase (IPR027417)	MKKMMVMGSVGCGKTTLCQKLHGYDILYKKTQAVEYFQEMIDTPGEFVQHRQLYSALTVTAADASVIAILQSVTEKKQTFSPMFASIFAKPVIGIVTKVDLAESDKDIERAERELRMAGAKHIFYISSVEETGIEELRAYLED
			Ethanolamine/propanediol utilisation protein, EutP/PduV (IPR012381)
986162	lmo1146			MPQVRDLSVIDVPGGCVLTSCDISAGFGEKTHDGLMVAPEVTARLTLRVALIEMIASGAEVVAVSDVVGGEMEPTGRRVIVGLKDELTKANLSHIELNGSTEENMKVTQTSVGVLVTGFATKAALKLINVHEAAVLFAFGEPIVGAEVLQKLRDMPDYRLVKKLVEHNDVLEVVPVGSKGMAYEAHLLARLNGGIFVPSDTFSEAVMNKTAGPASVILAAVKEDNVTAFEREFLGAKRIGLLRGNEEWT
986161	lmo1147	CopB	Cobinamide kinase/cobinamide phosphate guanyltransferase (IPR003203)	MSEMMLVTGGARSGKSSFAEREAAKYDRVLYVATGIAFEKDTEFQARIKKHQATRPANWDTFEAFQGIAS YLDQHSTQYDVMMLDCVTMLVTNLFFTLLGERELTNEIADEVEAGIQAEVSAILEAGKASQAKLIFVTNE IGLGVVPENKLTRVFRDIIGRVNQQIATQVEEVYLVVSGIPKRWK
986158	lmo1148	CopD	Adenosylcobinamide-GDP ribazoletransferase (IPR003805)	MKTLILLIQFFTRIPLPIQINMDEINLKKGSALLPFVGVIIGAWNWLIFTLVALVMPLPVAIIAGLFAEVIITGGFHVDALADTADGLFSSRKRERMLEIMKDSRVGANGVIAICFYFLFYGALFLSVTDTQQICWLFFVLPIVAKGVTMLLFAKMTYAGSKEGLGSIFLGVPWWPIVIAQVIVLAVLGLFFSYVGVIAYVGVILFTIIYRAFVYKRIGGMNGDTLGAGGQMGQLICLFCLVLLWGLV
986156	lmo1149	CopE	Histidine phosphatase superfamily, clade-1 (IPR013078)	MQLIFARHGETDWNVAKKYCGQLDVPLNEHGVQQMKHLREKLEDYSFDLVVTSDLMRVKQSANILSNAKTVRFPALNEMNFGDFEGYTYQEISTKFPKAWNEYCNNWQTALFPNGESFPIFYERVVEVLEVEMEKWQQIDTVLLVGHLGVLRVIALFLQKQTIAQYWDIDFKQGCYSLWDNKSQRFLISNQ
			Alpha-ribazole phosphatase, CobC (IPR017578)
18245192	rli39	Riboswitch
986159	lmo1150	PocR	Transcription regulator HTH, AraC- type (IPR020449)	MLLQSKSNEMLIEKVMDEFSAATSLASVVVDIHGTEVSRLCNFTPFCQLIRSNPKYRSLCQKCDMFGGLEASKTGKPLIYRCHAGLTDFSVPIVVENQLSGFLLSGQVICEESSEVGNIQTEETDWKNDKDLISAFRSVPVFSSKKINSSAEMLTIISQYYLKSEMEKSREEQKQKIVFHHTKVAHHEENKEIRKALKYIEKNLNRPITLDEVASHVYLSSYYFSKLFKKEMNVNFINYVNQKKMSLAKEMLKNPRLSIDNIARNLGFTQTSYFCKVFRKEFDVTPKGYRETFK
18245193	rliH
986164	lmo1151	PduA	Homologous superfamily CcmK-like superfamily (IPR037233)	MQEALGLVETKGLVGAIEAADAMVKSANVTLTGYEKIGSGLVTVMVRGDVGAVKAATEAGAAAAKNVGTVMSTHVIPRPHTDVEEILPVRVKSDE
			Domain Microcompartment protein, bacteria (IPR000249)
986154	lmo1152	PduB	Polyhedral organelle shell protein, EutL/PduB type (IPR009193)	MSEKAVQLTEFVGTAIGDTIGLVIANVDGQLLEAMKLEKSYRSIGILGARTGAGPHIMAADEAVKATNTEVVKIELPRDTKGGAGHGSLIIFGGDDVSDVKRAVEVALNELDKTFGDVYGNEAGHIELQYTARASHALEKAFGAPVGKAFGLMVGAPAGIGVVMADTAVKSANVDVVAYSSPADGTSFSNEVILCISGDSGAVRQAVISAREIGKKLL
			Microcompartment protein PduB (IPR030984)
986155	lmo1153	PduC	Homologous superfamily: Cobalamin (vitamin B12)-dependent enzyme, catalytic (IPR016176)	MKSKRFEELAKRPVNQDGFVKEWIEEGLIAMESPNDPKPSIKIENGKVVEMDSKKLADFDLIDHFIAKYGVDLSRAEEVMQMDSVKLANMLCDPNVPREKIVLLTTAMTPAKIVEVVSQMNVVEMMMSMQKMRSRRTPTTQAHVTNLRDNPVQIAADAAEAAIRGFDEQETTVAVVRYAPFNALSLLVGSQTGRGGVLTQCSLEEATELELGMRGLTCYAETISVYGTEPVFTDGDDTPWSKGILASAYASRGLKMRFTSGTGSEVQMGYAEGKSMLYLESRCIFITKAAGVQGLQNGSISCIGIPGAVPSGIRAVLAENLIAVMLDLEVASGNDQTFSHSDIRRTARLLMQFLPGTDYISSGYSATPNYDNMFAGSNFDADDFDDYNILQRDLKVDGG…
			Homologous superfamily: Diol/glycerol dehydratase, large subunit superfamily (IPR036999)
986151	lmo1154	PduD	Propanediol/glycerol dehydratase, medium subunit (IPR025541)	MVEINEKVLRGIISEVLDELQLKEDKVSFQKEQPSVAVSDESFLTEVGDAEPGRQKDEVVIAVAPAFGKYQTKNIVGVPHKQILRELIAGIEEEGLKARVVRVFRSSDVAFVAVEGDKLSGSGICIGIQSRGTALIHQKDLQPLSNLELFPQAPLITLETYRAIGKNAAKYAKGESPNPVPMVNDQMARPKFQAKAALLHIKETKHVVQGKNAVELQVN
986153	lmo1155	PduE	Propanediol/glycerol dehydratase, small subunit (IPR003207)	MNQEALENMVRNILQEVNSGGVSTTTSQKVSGDTLTVRDYPLGTKRPELVKTSTSKSLDDITLKSVLDGTIKPEDVRVTAETLKMQAQVARDAGRATLANNFERAAELTIVPDERILEIYNAMRPYRSSREELLAIADELESVYHATICSNYVREAAQLYQERKKLKGDN
986150	lmo1156	PduG	Diol dehydratase-reactivating factor alpha subunit (IPR009191)	MKYIAGIDIGNSTTEVALAMANSSKEAAFVASAITDTTGIKGTKQNLHGIFKALRLALEKVNATTEDLAEIRINEATPVIGDVAMETITETIITESTMIGHNPKTPGGLGMGSGVTVLLDDVTSKSKDADYIVIIPKTVDFEDAAKQINTYVENGYQITAAILQADDGVLVHNRLNHKIPIVDEVGFIDKVPVDMLAAVEVAAPGKVIETISNPYGIATVFHLNSDETKNIIPVARALIGNRSAVVIKTPEGDVKARTIPAGHIELQSGSRTQRVNVAEGSEKIMQAIMSLPKLDNASGEPGTNIGGMLEKVRQTMAGLTDKLPADIFIQDLLAVDTFVPVDVQGGLAGEFSMEQAVGIASMVKSDHLQMAAIASEIEQELQVSVKIGGAEAEAAILGA…
986152	lmo1157	PduH	Diol/glycerol dehydratase/dehydratase reactivating factor (IPR003208)	MIPVVSKPAIYFHADVDANPDSIKQVLFGIEEEGIPCELEIMPLKDEVQAAFRASASSPLLVGVTLKNDHLVIHYRNLPPDKPLFSAHRFCASTLENQRNMGMNAARLVKGVPFK
			Diol/glycerol dehydratase reactivating factor, small subunit (IPR009192)
986149	lmo1158	PduK	Homologous superfamily CcmK-like superfamily (IPR037233)	MHQAIGIIEIKGLASAIAVADTMAKVANIQLVDTEKAKGFGWITVKVEGDVAAVNAALEAGEQTAIASDSFIAKKVIPRPGEEIFTVFWPKEEIEPEKPEVMVETEKVEETEAPTEATCNLCHDPLCPRVKGDPRQDCIHFEEEK
			Domain Microcompartment protein, bacteria (IPR000249)
986147	lmo1159	PduJ	Homologous superfamily CcmK-like superfamily (IPR037233)	MNNALGMIETKGLVGAIEAADAMVKAANVSLVGYEKIGSGLVTVMVRGDVGAVKAATDAGAAAARNVGEVQSIHVIPRPHNDVETLLQKGL
			Domain Microcompartment protein, bacteria (IPR000249)
986142	lmo1160	PduL	Phosphate propanoyltransferase (IPR008300)	MEREELKAIIKQIVADKLSGAETEIPIGVSNRHIHLTETDYNQLFPNEPIQVKKWLKQPGEFAAEQTLTVVSEKGELHRVRILGPLRKFSQVELSKTDARMLGMKIPIRVSGDIEGTPGIKLVSKHSEICLPKGAIVAKRHIHLPESVANEFGVKQGDEVSVLVGSEMRSLVLNHCTIRVNNQFIPEMHIDTDEANAADIAGTNFAKIIKS
986144	lmo1161	EutJ	Ethanolamine utilisation EutJ (IPR013366)	MDILQTANERMEQLAALMNKDIEQKIPAGEKVKVGVDLGTSSIVFVVLDENNVPLFGAFEFADAVRDGLVVNYRESVEVVTRLKNRAEKCLGISLTHASGAIPPGTVGNNKKVVANVIESAGMEALYTIDEPTAAAAVLDLQNGAVVDVGGGTTGISVFENGEVIYTADEPTGGTHMTLVLAGYYGVPVEEAEQNKRAQKDSSEHFSVMRPVVEKMAEITRVHLEKSPSEPLYIVGGASAYSQFKDTFESYLKMPVFQPNYPQYVTPLGIAMSSGSENL
986141	lmo1162	PduM	Microcompartment protein PduM (IPR030992)	MIEKLVEIIVQRMKLRATSKTSIAISKLPRDPVAIFMESGTVRLTQVNKHFLERILGGNRAESLTVWFEKAADYGVTIELELYDNGEPWLDYTMLSQLNYPVFTSNGERLFHASNQVVCYGDSAVIPSGSTLCKYKKQLITPLANEYLTKNNIAVRERQ
986140	lmo1163	PduN	Ethanolamine utilization protein EutN/carboxysome structural protein Ccml (IPR004992)	MFMAKITGSVVSTKKEDSLTGKKLMIVQPVDANGEHVRSEEVACDSVGAGIGEYVLVARGNAARSVFAEPNSAIDSAIIAIVDSFDK
986139	lmo1164	PduO	Adenosylcobalamin biosynthesis, ATP:cob(I)alamin adenosyltransferase, bifunctional PduO (IPR009221)	MSIYTKTGDKGTTALFDGNRVKKYDDRVETYGSFDELNAEISVAEKFVTSAENKSLLRNVERQLFYVCAELATEHEASLASKIIITENDINQLEKVIDDYTAKLPKVDSFVLPGSSTAGAFLHSARTVARRGERLLVRLSEQTDIRKELLKFVNRLSDFLYILAREEDFRQMLDKATKLIVAKYLEQTGQEKSVTSDLSFSFCEKLMHQVCIVSEEIGVPVTLAIVDAHGNARFNYRMEHALLVSAELATKKAYSAVAMKTSTEKLTEAVQPGAPLYQLETLTNGDIVTFGGGVPIYGKDGAIIGGMGISGGSVEEDIHIAKKALSMIEKG
			Homologous superfamily: GlcG-like domain superfamily (IPR038084)
986133	lmo1165	PduP	Acetaldehyde/propionaldehyde dehydrogenase, EutE/PduP-related (IPR012408)	MESLELEKLVKKVLLEKLAEQKGIPVKTMTKGAKSGVFDTVDEAVQAAVIAQNSYKEKSLEERRNVVKAIREALYPEIESIAARAVAETGMGNVADKILKNTLAIEKTPGVEDLYTEVATGDNGMTLYELSPYGVIGAVAPSTNPTETLICNTIGMLAAGNAVFYSPHPGAKNISLWLIEKLNTIVRESCGVDNLVVTVEKPSIQAAQEMMNHPKVPLLVITGGPGVVLQAMQSGKKVIGAGAGNPPSIVDETANIEKAAADIVDGASFDHNILCIAEKSVVAVDSIADFLMFQMEKNGALHVTNPSDIQKLEKVAVTDKGVTNKKLVGKSASEILKEAGIACDFSPRLIIVETEKTHPFATVELLMPIVPVVRVPNFEEALEVAIELEQGLHHTATMH…
986134	lmo1166	PduQ	Iron-type alcohol dehydrogenase-like (IPR039697)	MNSFQIKTKVAFGTNSLQVLKEIKNKNVWIICDRFLADGEGLQGLIGQLDASNNVHIFTDVVPDPPISKVAGGVSEAGKIQPQVMIAFGGGSAIDTAKGIYYFAKRLEKINISTFIAIPTTSGTGSEVTAATVITDPTTKIKYPLFLDELIPDMAILDAQLVVTVPPAITANTGMDVLTHAIEAYVSKDASDYTDALGEKSVQLTLRFLTSCYDDGRNLADREKMHNASTMAGMAFNCANLGLNHSIAHQLGAQFHVPHGLANAILLDAVIRFNAFKNRETEQKYAEMARICGIASRSDSNETAVRLLRERIVAMMEHMQMPRTLTDAGVAKEKVYAKMDEIATNALKDACLPTSPTTPTHQELKEILEQII
986131	lmo1167	PduF	Major intrinsic protein (IPR000425)	MSAYLAEFIGTMVLIMFGNGLLAGLTLNKSLSQGANWVVVTFGWGFAVMIGIYVAGAYSGAHLNPAVTIALAVGGSFPWADVVPYIIAQIAGAFVGASIVILHYYPHFKATPPEIDTHGIFSTGPAIRNTPFNLISEIIATFAFIFGLLMIGANSFTDGLNPLILGFLVVAIGMSFGPTTGYAINPARDLGPRLAYFLLPVPNKSGSDWRYAWIPIVGPIIGGLLAIGLFNILL
986132	lmo1168	PduW	Acetate/propionate kinase (IPR004372)	MHKIMAINAGSSSLKFQIFTMPGEEVLVKGLIERIGLPDAIFNMSFQNEKIKETRAINDHGKAVEILLEQLKAHQVINDLSEITGVGHRVAHGGEDFVTSCVVTDEVVKGIEAVTNLAPLHNPANIIGIKTFRELLPNAVSVAVFDTAFHQTIPQENFLYALPYELYEKHHIRKYGFHGTSHKYVAGKAAEVLEKPLEKLKIISCHLGNGASVCAIEAGKSVNTSMGFTPNAGLMMGTRSGTIDATIIPYLVDELGYSLDEVMHMMSNESGVLGVSGISSDFRDIEIAAKEGNSRALLTLRMFTGQICNYIGAYASAMNGCDALLFTAGVGENSPLIRQMVTEQLSYLGVTCHVTKNNAGDMIISNDNEAVKVCIIPTNEELMIARDVEKYAKQTIG
986129	lmo1169	CobD	L-threonine-O-3-phosphate decarboxylase (IPR005860)	MKITTASHGGNYNELAKQHGLTKEMVLDFSANINPLGVPASLKQTITANLDKLVEYPEPDYLALRARIASFHQLDLANVIPGNGATELIFGIAKVTKAQKVLLLAPTFAEYERAFFDAEIVYAELTKETNFAAVEIVLEILERDTEIEAVCLCNPNNPTGQLIAQQEMIKIADLCEKRNIYLIIDEAFMDFLEENETISMINNLERFPHVAIIRAFTKFFAIPGLRLGYLLTKNDLLAEALMQMREPWSINTFADLAGQMLLEDEAYIRQTFDWINEERDFLYRGLSRFSALTVYRPTVNYIFFHLEKPLDLRKELLLKGIFIRSCANYRGLTENYYRVAVKSRADNSQLLTALEVIFSGN
986128	lmo1170	PduX	Propanediol utilisation/coumermycin biosynthesis, PduX-related (IPR012363)	MEIKTRCPASCGELLQGWILGGEKLISYPINWYSEVTLSDKVGLNSSGHTKAWLAFQVTCEYFGVAKRDLPQVSLQVKSTIPVAKGMASSTADIAATIGATAKWLNKSITEIEIVKLCLKLEPTDSTIFESLTLFDHLKGDVIQNFNWIPKLGVVVLEPLTVLETATYRQENHQAQLLKNEGQLAKAMDYFQQAVTQKSIRLLGEAASISAACNQTILPKPFWKEILEVTENLDLVGLNVSHSGTVVGILYELEKTDPLEILFELERRYVTTFYSRYYFREFVSGGVQIIS
